# Supplementary material for: Does Shoot Age Influence Biological and Chemical Properties in Black Currant (Ribes nigrum L.) Cultivars?
Source: Plants (Basel). 2022 Mar 24;11(7):866. doi: 10.3390/plants11070866 (PMC9003360; doi:10.3390/plants11070866)
Supplement: Supplementary file 1 [file plants-11-00866-s001.zip]

Archive with 1 entries (1 files):
- plants-1634451-supplementary.pdf
